# Supplementary material for: Directed Differentiation of Human Pluripotent Stem Cells towards Corneal Endothelial-Like Cells under Defined Conditions
Source: Cells. 2021 Feb 5;10(2):331. doi: 10.3390/cells10020331 (PMC7915025; doi:10.3390/cells10020331)
Supplement: Supplementary file 1 [file cells-10-00331-s001.zip]

Archive with 9 entries (9 files):
- Captions for supplement figures.docx
- Figure S1.tif
- Figure S2.tif
- Figure S3.tif
- Figure S4.tif
- Figure S5.tif
- Figure S6.tif
- Figure S7.tif
- Figure S8.tif
